# Supplementary material for: Effect of Exercise on Vascular Function and Blood Lipids in Postmenopausal Women: A Systematic Review and Network Meta-Analysis
Source: Int J Environ Res Public Health. 2022 Sep 23;19(19):12074. doi: 10.3390/ijerph191912074 (PMC9564891; doi:10.3390/ijerph191912074)
Supplement: Supplementary file 1 [file ijerph-19-12074-s001.zip]

Archive with 1 entries (1 files):
- ijerph-1909360-supplementary.pdf
